# Supplementary material for: Source-Term Release Behavior and Mechanisms of Non-Metallic Leaching Parameters from Coal Gangue: COD, Sulfate, and Fluoride
Source: Toxics. 2026 Jul 21;14(7):635. doi: 10.3390/toxics14070635 (PMC13418881; doi:10.3390/toxics14070635)
Supplement: Supplementary file 1 [file toxics-14-00635-s001.zip]

Archive with 1 entries (1 files):
- toxics-4398061-supplementary.pdf
